# Supplementary material for: Assembly of Diverse 3-Methylenetetrahydrofurans via Palladium-Catalyzed Cascade Carboetherification of Buta-1,3-Dienes with Alkynols
Source: Molecules. 2025 Oct 31;30(21):4244. doi: 10.3390/molecules30214244 (PMC12608958; doi:10.3390/molecules30214244)
Supplement: Supplementary file 1 [file molecules-30-04244-s001.zip]

Archive with 1 entries (1 files):
- molecules-3953566-supplementary.doc
